# Supplementary material for: Integrated Approach Reveals Fermented Moringa oleifera Leaves Extracts’ Impact on Mouse Sleep
Source: Foods. 2025 Aug 25;14(17):2952. doi: 10.3390/foods14172952 (PMC12428357; doi:10.3390/foods14172952)
Supplement: Supplementary file 1 [file foods-14-02952-s001.zip]

Archive with 1 entries (1 files):
- foods-3789761-supplementary.png
